# Supplementary material for: Identification of a distinct desensitisation gate in the ATP-gated P2X2 receptor
Source: Biochem Biophys Res Commun. 2020 Feb 26;523(1):190–5. doi: 10.1016/j.bbrc.2019.12.028 (PMC7008354; doi:10.1016/j.bbrc.2019.12.028)
Supplement: coi_disclosure _spl_AS_spl [file mmc4.zip]

Archive with 3 entries (3 files):
- ybbrc_43528_coi_disclosure _spl_RS_spl_.pdf
- ybbrc_43528_coi_disclosure _spl_RE_spl_.pdf
- ybbrc_43528_coi_disclosure _spl_AS_spl_.pdf
